# Supplementary material for: Optimized Hough Circle Transform for Automated Microparticle Counting in Microfluidic Platforms
Source: Micromachines (Basel). 2026 Jul 7;17(7):819. doi: 10.3390/mi17070819 (PMC13414405; doi:10.3390/mi17070819)
Supplement: Supplementary file 1 [file micromachines-17-00819-s001.zip]

Archive with 1 entries (1 files):
- micromachines-4320559-supplementary.pdf
